# Supplementary material for: A retrospective analysis of the effect of latent tuberculosis infection on clinical pregnancy outcomes of in vitro fertilization–fresh embryo transferred in infertile women
Source: Open Med (Wars). 2023 Dec 6;18(1):20230870. doi: 10.1515/med-2023-0870 (PMC10710212; doi:10.1515/med-2023-0870)
Supplement: Supplementary material [file med-2023-0870-sm.xls]

## Sheet: data
group	age	BMI	FSH	E2	LH	T	AMH	No. of total sinus follicles	No. of good-quality embryos	Clinical pregnancy	Miscarriage rate	Live birth	COH protocol
No-LTBI	25	18.75	5.53	31.11	4.96	0.3	4.76	10	4	1	0	1	GnRH antagonist
No-LTBI	25	21.34	7.4	49.04	6.73	0.22	5.61	21	2	1	1	0	GnRH antagonist
No-LTBI	23	18.34	6.48	47.64	6.08	0.02	4.36	7	3	1	0	1	GnRH antagonist
No-LTBI	23	22.4	8.15	47.68	6.11	0.05	4.59	18	3	0	0	0	GnRH-a long
No-LTBI	24	22.41	6.03	49.21	4.82	0.29	6.33	28	3	1	0	1	GnRH-a long
No-LTBI	36	25.7	9.14	48.28	8.94	0.03	1.77	17	4	0	0	0	GnRH-a long
No-LTBI	37	24.7	7.31	49.71	6.81	0.06	5.66	15	1	1	0	1	GnRH-a long
No-LTBI	35	25.24	5.13	44.03	4.53	0.08	1.46	17	2	1	0	1	GnRH-a long
No-LTBI	23	23.05	5.76	44.37	5.19	0.25	1.41	22	3	1	0	1	GnRH antagonist
No-LTBI	24	22.46	6.99	45.15	6.43	0.18	4.38	15	2	1	0	0	GnRH-a long
No-LTBI	42	21.83	8.49	49.61	7.99	0.28	1.84	21	2	1	1	0	GnRH-a long
No-LTBI	23	18.34	6.17	47.21	5.97	0.1	1.92	30	3	0	0	0	GnRH-a long
No-LTBI	22	19.05	6.63	51.67	6.23	0.1	4.08	21	3	0	0	0	GnRH-a long
No-LTBI	22	22.03	6.37	40.8	5.83	0.22	4.36	10	2	1	0	1	GnRH antagonist
No-LTBI	27	22.06	8.83	32.31	8.33	0.26	4.48	7	0	0	0	0	GnRH-a ultra-long
No-LTBI	21	21.34	9.04	41.75	8.44	0.15	1.75	22	1	0	0	0	GnRH-a long
No-LTBI	41	22.6	7.73	48.8	7.03	0.11	4.26	15	1	1	0	1	GnRH-a long
No-LTBI	25	20.81	6.39	47.02	5.71	0.28	4.2	15	3	1	0	1	GnRH-a long
No-LTBI	35	25.72	4.79	46.29	4.39	0.06	4.56	17	2	1	0	1	GnRH antagonist
No-LTBI	27	22.8	7.22	41.19	6.52	0.08	4.81	16	3	0	0	0	GnRH-a long
No-LTBI	25	18.73	7.41	34.22	6.04	0.02	4.37	11	4	0	0	0	GnRH-a long
No-LTBI	39	19.03	8.32	47.96	7.46	0.11	1.15	17	2	0	0	0	GnRH-a ultra-long
No-LTBI	38	22.96	8.55	46.63	7.85	0.25	0.1	29	1	1	0	1	GnRH-a long
No-LTBI	24	25.01	6.13	51.7	4.71	0.4	1.42	5	0	0	0	0	GnRH-a long
No-LTBI	24	23.4	5.17	46.3	4.77	0.09	4.73	21	7	1	1	0	GnRH antagonist
No-LTBI	25	23.03	5.31	47.08	4.31	0.46	4.99	14	0	0	0	0	GnRH-a long
No-LTBI	37	23.42	9.33	45.97	8.27	0.06	2.14	28	0	0	0	0	GnRH-a ultra-long
No-LTBI	28	25.04	4.71	32.67	4.31	0.2	4.08	30	1	1	0	0	GnRH-a long
No-LTBI	23	23.04	6.08	44.13	5.58	0.24	4.65	13	0	1	0	1	GnRH-a long
No-LTBI	38	21.34	5.52	49.55	4.32	0.34	6.76	32	3	0	0	0	GnRH-a ultra-long
No-LTBI	44	19.57	7.01	45.17	6.81	0.3	1.78	25	0	1	0	1	GnRH-a long
No-LTBI	23	20.53	4.81	46.52	4.01	0.21	5.73	18	2	0	0	0	GnRH-a ultra-long
No-LTBI	42	22.66	6.49	47.37	5.99	0.07	1.84	11	0	0	0	0	GnRH antagonist
No-LTBI	43	24.84	7.49	48.52	6.83	0.18	1.53	9	2	1	0	1	GnRH-a long
No-LTBI	37	25.24	7.16	52.46	6.56	0.04	1.53	21	1	0	0	0	GnRH-a long
No-LTBI	36	25.05	5.22	33.91	4.62	0.41	4.36	31	4	0	0	0	GnRH-a ultra-long
No-LTBI	38	24.22	6.02	48.13	5.42	0.28	4.55	13	1	1	0	1	GnRH-a ultra-long
No-LTBI	27	24.8	6.36	46.67	6.51	0.28	4.3	8	0	1	0	1	GnRH-a long
No-LTBI	24	22.41	6.76	44.95	6.16	0.38	4.93	26	0	0	0	0	GnRH antagonist
No-LTBI	28	20.28	4.73	48.43	4.13	0.2	0.12	10	5	0	0	0	GnRH-a long
No-LTBI	38	20.7	9.25	51.97	8.65	0.13	4.09	31	3	1	0	1	GnRH-a long
No-LTBI	25	19.05	7.82	47.12	7.22	0.19	4.06	18	1	1	0	1	GnRH-a long
No-LTBI	39	24.17	8.15	40.78	7.55	0.14	4.27	32	3	0	0	0	GnRH-a long
No-LTBI	27	22.4	8.22	45.84	7.62	0.12	1.42	12	0	0	0	0	GnRH-a long
No-LTBI	24	20.32	4.81	46.63	4.21	0.21	5.73	20	2	1	0	1	GnRH-a long
No-LTBI	24	25	5.73	44.11	4.71	0.4	1.42	14	1	0	0	0	GnRH antagonist
No-LTBI	24	18.75	7.9	42.1	7.33	0.21	2.02	15	2	1	0	1	GnRH-a long
No-LTBI	23	23.27	5.56	50.42	4.86	0.43	1.72	17	2	0	0	0	GnRH-a long
No-LTBI	41	22.04	8.82	34.62	8.21	0.05	1.75	20	6	0	0	0	GnRH-a long
No-LTBI	25	23.03	5.31	33.09	4.91	0.46	4.99	15	1	1	0	1	GnRH antagonist
No-LTBI	23	24.22	5.91	49.78	5.61	0.36	4.26	18	2	1	0	1	GnRH-a long
No-LTBI	29	22.44	4.78	45.12	4.08	0.35	0.96	33	1	1	1	0	GnRH-a long
No-LTBI	23	18.34	6.17	53	5.77	0.1	1.92	28	6	1	1	0	GnRH-a long
No-LTBI	23	20.13	5.57	50.93	4.61	0.38	4.36	11	2	0	0	0	GnRH-a long
No-LTBI	38	21.03	7.03	48.49	4.42	0.33	6.77	20	2	1	0	1	GnRH antagonist
No-LTBI	39	23.4	5.06	48.38	4.56	0.33	1.63	23	0	0	0	0	GnRH antagonist
No-LTBI	24	19.2	8.36	47.77	7.73	0.17	4.83	6	1	1	0	1	GnRH-a long
No-LTBI	28	24.61	7.14	45.45	6.55	0.16	4.31	22	0	0	0	0	GnRH-a long
No-LTBI	40	19.47	8.82	42.4	7.62	0.16	1.45	14	2	0	0	0	GnRH antagonist
No-LTBI	28	21.56	8.57	30.79	7.98	0.07	3.69	17	2	0	0	0	GnRH-a long
No-LTBI	36	25.05	5.22	42.11	4.32	0.41	4.36	22	2	1	0	1	GnRH antagonist
No-LTBI	27	21.22	5.65	54.45	5.15	0.09	5.82	3	1	0	0	0	GnRH-a long
No-LTBI	29	23.55	6.08	48.45	5.78	0.06	4.12	4	0	0	0	0	GnRH antagonist
No-LTBI	37	21.09	7.35	30.46	6.95	0.08	1.66	15	3	0	0	0	GnRH-a long
No-LTBI	28	21.72	5.19	46.08	4.49	0.07	6.13	9	0	0	0	0	GnRH-a long
No-LTBI	29	23.4	7.03	45.47	5.53	0.07	7.26	26	3	1	1	0	GnRH-a long
No-LTBI	28	20.76	6.42	49.72	5.57	0.16	0.33	5	1	0	0	0	GnRH-a ultra-long
No-LTBI	35	22.03	8.35	45.07	7.79	0.06	1.96	22	3	1	0	1	GnRH-a long
No-LTBI	29	25	6.53	48.04	4.8	0.4	1.42	7	0	0	0	0	GnRH antagonist
No-LTBI	28	20.81	8.1	45.5	7.51	0.43	5.56	15	4	1	0	1	GnRH-a ultra-long
No-LTBI	24	21.36	7.36	47.08	6.73	0.36	4.59	10	3	1	0	1	GnRH-a long
No-LTBI	26	18.26	7.01	45.3	6.43	0.13	3.55	17	2	0	0	0	GnRH antagonist
No-LTBI	26	24.8	7.4	30.5	6.82	0.09	7.66	31	5	1	0	1	GnRH antagonist
No-LTBI	24	22.41	6.76	45	6.14	0.38	3.93	21	0	1	0	1	GnRH-a ultra-long
No-LTBI	28	18.6	6.13	48.43	5.55	0.24	1.43	20	6	1	0	1	GnRH-a long
No-LTBI	25	20.43	5.53	50.37	4.83	0.34	5.65	25	0	1	0	1	GnRH-a long
No-LTBI	39	23.22	5.51	46.33	4.93	0.36	4.53	35	3	0	0	0	GnRH-a long
No-LTBI	40	24.13	8.15	48.45	7.52	0.15	1.75	28	6	0	0	0	GnRH-a long
No-LTBI	36	24.06	6.61	31.1	6.03	0.31	2.17	25	1	1	1	0	GnRH-a ultra-long
No-LTBI	29	23.35	5.64	41.19	4.51	0.23	8.38	20	6	0	0	0	GnRH-a long
No-LTBI	39	24.17	8.15	48.79	7.59	0.14	4.27	8	3	0	0	0	GnRH antagonist
No-LTBI	28	21.94	5.19	44.05	4.57	0.07	6.13	25	2	0	0	0	GnRH antagonist
No-LTBI	39	23.4	5.06	47.88	4.56	0.33	1.63	26	2	1	0	1	GnRH-a long
No-LTBI	26	25.22	6.39	34.62	5.89	0.16	3.88	27	4	1	0	1	GnRH-a long
No-LTBI	26	19.49	5.71	45.6	4.43	0.38	4.36	32	3	0	0	0	GnRH antagonist
No-LTBI	35	25.23	7.51	34.94	7.55	0.23	1.41	26	0	1	0	0	GnRH-a long
No-LTBI	27	18.37	6.21	33.41	5.75	0.05	3.99	34	2	0	0	0	GnRH-a ultra-long
No-LTBI	40	24.77	7.19	45.75	7.64	0.19	2.12	7	1	0	0	0	GnRH-a ultra-long
No-LTBI	35	21.26	7.83	45.91	7.26	0.21	1.49	6	0	0	0	0	GnRH-a long
No-LTBI	41	24.56	5.8	32.75	5.15	0.2	1.44	22	0	0	0	0	GnRH-a long
No-LTBI	29	21.48	6.85	45.03	6.28	0.12	4.22	9	1	1	1	0	GnRH-a long
No-LTBI	35	22.04	7.59	47.06	6.9	0.34	0.27	6	1	0	0	0	GnRH-a ultra-long
No-LTBI	41	22.86	9.18	46.21	9.01	0.2	2	18	6	0	0	0	GnRH-a long
No-LTBI	36	24.46	4.65	45.21	4.03	0.09	4.95	14	1	1	1	0	GnRH-a long
No-LTBI	27	25.22	7.89	44.26	7.49	0.04	8.59	12	1	0	0	0	GnRH-a ultra-long
No-LTBI	39	22.01	9.15	45.12	9.33	0.4	4.12	14	2	0	0	0	GnRH-a long
No-LTBI	22	22.22	9.04	46.7	8.42	0.15	1.75	6	1	0	0	0	GnRH-a ultra-long
No-LTBI	28	24.34	5.21	48.31	4.3	0.1	6.41	34	2	0	0	0	GnRH-a ultra-long
No-LTBI	27	21.15	7.64	46.92	7.06	0.08	4.26	30	1	1	0	1	GnRH-a ultra-long
No-LTBI	30	20.45	5.41	44.1	4.55	0.19	6.22	14	4	1	1	0	GnRH-a long
No-LTBI	35	22.34	5.38	46.45	4.68	0.17	4.23	9	0	1	0	1	GnRH-a ultra-long
No-LTBI	35	21.36	7.42	45.8	6.88	0.22	1.12	25	3	0	0	0	GnRH-a ultra-long
No-LTBI	37	18.03	9.35	30.35	8.71	0.31	2.28	31	3	0	0	0	GnRH-a long
No-LTBI	26	18.37	6.59	46.19	5.44	0.05	3.99	22	0	0	0	0	GnRH-a long
No-LTBI	41	22.4	9.07	47.54	8.43	0.33	3.86	17	1	1	1	0	GnRH-a long
No-LTBI	29	25.04	6.82	48.48	6.12	0.19	4.62	8	2	0	0	0	GnRH-a ultra-long
No-LTBI	23	21.84	8.27	48.48	6.11	0.43	4.14	5	0	1	0	0	GnRH-a long
No-LTBI	26	23.14	4.94	41.16	4.14	0.15	3.55	3	2	1	0	1	GnRH-a long
No-LTBI	24	22.13	5.17	50.67	4.56	0.1	4.05	17	1	1	0	1	GnRH-a long
No-LTBI	35	22.1	5.5	47.23	4.59	0.25	2.41	8	2	0	0	0	GnRH antagonist
No-LTBI	30	21.11	7.51	31.28	6.96	0.04	5.67	15	1	1	0	1	GnRH antagonist
No-LTBI	25	21.6	6.9	46.01	6.33	0.24	3.83	3	0	1	0	1	GnRH-a long
No-LTBI	27	25.23	7.73	41.1	6.54	0.34	2.25	16	1	0	0	0	GnRH antagonist
No-LTBI	28	24.57	7.04	31.1	6.43	0.11	0.31	6	2	1	1	0	GnRH antagonist
No-LTBI	21	21.53	9.04	45.02	8.48	0.15	3.55	21	0	1	0	1	GnRH antagonist
No-LTBI	26	21.23	5.39	51.25	4.71	0.08	2.23	16	2	1	0	1	GnRH-a ultra-long
No-LTBI	29	23.35	5.91	41.91	4.43	0.23	8.38	31	2	1	0	1	GnRH antagonist
No-LTBI	35	20.19	5.65	47.05	5.15	0.09	5.82	14	4	1	0	1	GnRH-a long
No-LTBI	28	22.22	6.8	45.87	6.62	0.05	4.3	34	1	0	0	0	GnRH-a ultra-long
No-LTBI	29	25.25	5.36	42.1	4.36	0.46	7.41	21	1	1	0	1	GnRH antagonist
No-LTBI	27	25.22	7.89	44.92	7.28	0.04	8.59	26	2	1	0	1	GnRH antagonist
No-LTBI	26	21.63	9.09	49.79	8.46	0.05	5.4	4	0	0	0	0	GnRH-a ultra-long
No-LTBI	39	23.22	5.51	45.67	4.96	0.36	4.53	2	0	0	0	0	GnRH antagonist
No-LTBI	36	19.28	7.96	50.13	7.32	0.03	4.12	22	4	1	0	0	GnRH-a ultra-long
No-LTBI	28	20.8	9.24	45.62	8.65	0.39	3.7	5	0	0	0	0	GnRH antagonist
No-LTBI	25	24.34	5.36	54	4.32	0.1	6.41	12	5	0	0	0	GnRH-a long
No-LTBI	39	24.09	8.16	32.3	7.51	0.14	3.52	14	0	1	1	0	GnRH-a long
No-LTBI	34	18.37	6.37	46.59	5.55	0.05	3.99	18	1	1	0	1	GnRH-a long
No-LTBI	33	21.63	9.09	48.26	8.46	0.05	5.4	17	1	0	0	0	GnRH antagonist
No-LTBI	35	21.36	7.42	45.75	6.73	0.22	1.01	5	5	0	0	0	GnRH antagonist
No-LTBI	37	21.85	6.46	49.58	5.89	0.12	4.1	26	1	0	0	0	GnRH-a long
No-LTBI	43	21.83	8.49	53.43	7.83	0.28	3.64	20	3	0	0	0	GnRH-a long
No-LTBI	36	20.7	6.82	40.86	6.26	0.46	4.39	8	1	1	0	1	GnRH-a long
No-LTBI	39	22.04	9.95	45.86	9.32	0.4	4.22	18	5	0	0	0	GnRH antagonist
No-LTBI	40	20.2	5.88	48.57	4.47	0.09	2.24	6	0	0	0	0	GnRH antagonist
No-LTBI	33	23.85	6.01	48.7	5.49	0.06	4.06	19	1	1	0	1	GnRH-a long
No-LTBI	33	24.97	6.86	34.55	6.29	0.19	2.41	8	1	0	0	0	GnRH-a long
No-LTBI	33	18.73	7.19	50.46	6.95	0.02	4.37	26	4	0	0	0	GnRH-a long
No-LTBI	29	22	6.66	52.98	6.19	0.02	3.98	30	3	0	0	0	GnRH-a long
No-LTBI	38	20.7	9.52	33.32	8.63	0.43	3.95	11	2	1	1	0	GnRH-a long
No-LTBI	34	21.63	9.09	48.35	8.76	0.05	5.4	39	2	1	0	1	GnRH-a long
No-LTBI	35	20.45	5.72	44.81	4.59	0.19	6.22	24	4	0	0	0	GnRH-a long
No-LTBI	43	22.66	6.49	49.55	5.81	0.07	3.64	11	0	0	0	0	GnRH antagonist
No-LTBI	27	21.53	6.76	47.47	5.12	0.17	4.02	6	3	0	0	0	GnRH antagonist
No-LTBI	31	25.8	4.93	44.73	4.39	0.08	6.08	18	1	0	0	0	GnRH antagonist
No-LTBI	29	25.04	6.82	40.78	6.19	0.19	4.62	18	5	1	0	1	GnRH-a long
No-LTBI	42	22.86	9.38	54.63	9.22	0.2	3.8	28	0	0	0	0	GnRH antagonist
No-LTBI	30	22.4	8.11	46.4	7.66	0.45	3.58	29	5	1	0	1	GnRH-a long
No-LTBI	35	21.63	8.95	48.72	8.77	0.2	3.61	14	2	0	0	0	GnRH-a long
No-LTBI	34	23.9	9.98	46.3	9.32	0.11	3.66	16	6	1	1	0	GnRH antagonist
No-LTBI	35	22.48	4.86	48.66	4.75	0.03	2.38	13	1	0	0	0	GnRH antagonist
No-LTBI	32	21.6	5.68	31.62	5.18	0.22	3.88	16	2	0	0	0	GnRH antagonist
No-LTBI	36	22.49	6.28	49.81	5.67	0.32	3.7	16	1	1	1	0	GnRH-a long
No-LTBI	38	22.01	6.03	53.22	5.49	0.44	4.68	25	2	0	0	0	GnRH antagonist
No-LTBI	38	23.4	8.21	47.08	4.65	0.16	3.84	15	3	0	0	0	GnRH antagonist
No-LTBI	32	19.49	6.16	34.92	4.48	0.38	4.36	10	0	0	0	0	GnRH antagonist
No-LTBI	31	18.73	7.72	45.15	6.89	0.02	3.37	12	4	0	0	0	GnRH antagonist
No-LTBI	31	24.2	5.67	53.29	5.12	0.06	5.19	18	2	1	0	1	GnRH-a ultra-long
No-LTBI	38	22.64	6.37	48.61	5.77	0.19	3.64	22	2	1	0	1	GnRH antagonist
No-LTBI	29	23.1	8.21	46.84	7.61	0.29	6.07	7	2	0	0	0	GnRH-a long
No-LTBI	38	23.4	6.36	30.39	4.55	0.16	2.84	5	2	0	0	0	GnRH antagonist
No-LTBI	35	20.45	6.57	47.95	4.55	0.19	6.22	8	3	1	0	1	GnRH antagonist
No-LTBI	27	19.53	6.67	48.41	5.13	0.17	4.02	21	4	0	0	0	GnRH-a long
No-LTBI	33	22.31	8.31	33.18	6.71	0.22	5.61	6	3	0	0	0	GnRH-a long
No-LTBI	32	19.49	5.41	44.72	4.57	0.38	3.36	8	0	0	0	0	GnRH-a long
No-LTBI	29	21.93	6.51	33.25	5.55	0.24	5.84	5	3	1	0	1	GnRH-a long
No-LTBI	29	18.4	6.94	44.58	6.43	0.26	4.96	20	3	1	0	1	GnRH antagonist
No-LTBI	43	20.06	7.47	46.3	6.81	0.35	2.32	24	5	1	1	0	GnRH-a long
No-LTBI	32	24.7	6.92	46.8	6.33	0.38	3.71	18	2	1	0	1	GnRH antagonist
No-LTBI	28	20.8	9.24	41.91	8.67	0.39	2.7	25	3	0	0	0	GnRH antagonist
No-LTBI	43	21.79	6.65	47.4	6.15	0.06	2.75	37	3	1	0	1	GnRH-a long
No-LTBI	41	24.7	8.84	49.79	8.54	0.27	2.56	15	0	1	0	0	GnRH-a ultra-long
No-LTBI	34	19.37	8.19	46.54	7.41	0.07	4.55	22	2	0	0	0	GnRH-a long
No-LTBI	29	19.81	6.76	46.06	6.36	0.06	3.33	21	3	1	0	1	GnRH antagonist
No-LTBI	34	23.7	9.74	34.54	9.34	0.01	2.76	12	3	1	0	1	GnRH-a long
No-LTBI	28	25.24	9.17	46.3	8.55	0.09	3.07	16	0	1	0	1	GnRH-a long
No-LTBI	30	23.1	8.21	46.84	7.63	0.29	6.07	19	4	1	0	1	GnRH antagonist
No-LTBI	32	18.73	7.33	49.46	6.96	0.02	3.37	9	4	1	0	1	GnRH antagonist
No-LTBI	27	19.53	6.15	44.24	5.16	0.17	4.02	27	2	0	0	0	GnRH-a ultra-long
No-LTBI	29	24.04	5.39	44.21	4.75	0.29	3.85	26	1	0	0	0	GnRH-a long
No-LTBI	39	22.71	6.07	48.48	5.37	0.41	4.48	17	2	0	0	0	GnRH-a long
No-LTBI	38	24.98	6.42	45.47	6.95	0.06	4.62	21	2	1	0	1	GnRH antagonist
No-LTBI	33	22.11	8.09	41.05	6.63	0.22	5.61	12	2	0	0	0	GnRH-a long
No-LTBI	33	23.2	7.12	41.29	6.44	0.37	8.98	35	1	1	0	1	GnRH antagonist
No-LTBI	33	19.49	5.08	30.91	4.39	0.38	3.36	35	2	0	0	0	GnRH antagonist
No-LTBI	27	19.53	6.24	33.67	5.33	0.17	4.02	13	2	1	0	1	GnRH antagonist
No-LTBI	33	16.8	6.43	31.13	5.83	0.2	3.86	11	3	0	0	0	GnRH-a ultra-long
No-LTBI	30	24.21	5.29	42.53	4.69	0.19	0.55	4	1	0	0	0	GnRH antagonist
No-LTBI	32	20.8	4.93	32.51	4.36	0.08	2.98	13	2	1	1	0	GnRH-a long
No-LTBI	31	22.04	7.19	41.81	6.11	0.43	3.14	15	1	1	0	1	GnRH-a long
No-LTBI	36	20.03	7.15	48.95	6.75	0.32	4.31	9	3	1	0	1	GnRH-a long
No-LTBI	37	24.97	7.23	41.92	6.33	0.08	3.07	32	2	0	0	0	GnRH-a long
No-LTBI	38	22.4	8.09	43.03	6.15	0.05	3.59	9	0	0	0	0	GnRH antagonist
No-LTBI	31	24.03	5.57	34.66	4.96	0.22	3.99	33	4	1	1	0	GnRH-a long
No-LTBI	33	21.84	6.37	41.05	6.5	0.22	5.61	14	6	1	0	0	GnRH-a long
No-LTBI	26	25.6	6.27	45.17	5.63	0.32	5.92	7	3	1	0	1	GnRH-a ultra-long
No-LTBI	36	25.23	6.28	43.11	7.54	0.23	2.21	14	3	1	1	0	GnRH-a long
No-LTBI	33	19.49	5.08	30.62	4.45	0.38	3.36	24	3	1	0	1	GnRH-a long
No-LTBI	35	23.88	6.36	45.34	6.31	0.11	0.81	6	0	1	0	1	GnRH antagonist
No-LTBI	46	23.7	9.15	33.82	8.51	0.13	2.33	33	1	1	1	0	GnRH antagonist
No-LTBI	39	21.48	8.63	44.47	8.11	0.25	2.99	28	0	0	0	0	GnRH-a long
No-LTBI	34	20.15	6.35	43.95	5.03	0.21	6.8	23	1	1	1	0	GnRH-a long
No-LTBI	29	22.3	8.2	48.62	7.63	0.2	3.34	20	1	1	0	1	GnRH antagonist
No-LTBI	21	19.7	9.24	43.73	8.66	0.29	4.93	9	4	1	0	1	GnRH antagonist
No-LTBI	34	16.8	5.89	43.86	5.32	0.2	3.86	21	0	0	0	0	GnRH-a long
No-LTBI	33	24.4	5.46	44.21	4.85	0.22	4.36	14	6	1	1	0	GnRH antagonist
No-LTBI	36	22	8.56	43.86	7.97	0.42	4.24	25	1	1	0	1	GnRH-a long
No-LTBI	33	25.4	5.83	46.37	5.21	0.21	8.65	20	8	1	1	0	GnRH-a long
No-LTBI	31	23.9	6.69	44.49	6.22	0.47	6.41	21	2	1	1	0	GnRH-a long
No-LTBI	26	25.6	4.92	45.17	4.36	0.17	8.28	22	6	1	0	1	GnRH-a long
No-LTBI	38	20.8	9.57	43.89	8.95	0.06	0.74	8	1	1	0	1	GnRH antagonist
No-LTBI	32	20.7	7.16	40.99	6.56	0.26	1.04	11	1	0	0	0	GnRH antagonist
No-LTBI	30	23.4	5.43	41.34	4.34	0.47	7.22	39	2	1	0	1	GnRH antagonist
No-LTBI	30	21.51	5.49	41.67	4.89	0.17	7.2	23	4	1	0	1	GnRH antagonist
No-LTBI	31	20	6.47	46.02	5.37	0.36	6.07	26	1	1	1	0	GnRH-a long
No-LTBI	37	25.9	7.36	44.81	6.76	0.06	3.31	13	1	1	1	0	GnRH-a long
No-LTBI	40	19.4	6.35	43.71	6.15	0.37	5	9	2	0	0	0	GnRH-a long
No-LTBI	41	20	9.45	46.75	8.91	0.13	2.88	20	3	1	1	0	GnRH-a long
No-LTBI	30	21.6	6.14	46.46	5.55	0.29	5.64	17	1	1	0	1	GnRH-a long
No-LTBI	29	20.4	8.77	43.27	8.16	0.08	2.8	19	3	1	0	1	GnRH-a long
No-LTBI	38	21.3	5.4	45.36	4.83	0.24	6.16	26	0	0	0	0	GnRH-a long
No-LTBI	36	21.26	7.83	34.25	7.27	0.21	2.29	6	2	1	0	1	GnRH-a long
No-LTBI	31	18.4	4.8	42.34	4.21	0.12	5	13	5	0	0	0	GnRH-a long
No-LTBI	27	23.13	5.54	40.91	4.94	0.43	5.16	18	7	1	0	1	GnRH-a long
No-LTBI	33	22.1	4.09	43.63	3.95	0.11	5.11	16	0	0	0	0	GnRH-a long
No-LTBI	42	23.4	7.86	42.02	7.22	0.21	2.65	36	2	0	0	0	GnRH-a long
No-LTBI	34	16.8	5.91	31.36	5.31	0.2	3.86	16	4	0	0	0	GnRH antagonist
No-LTBI	38	23.73	7.32	40.75	6.76	0.21	2.22	20	1	1	0	1	GnRH-a long
No-LTBI	38	21.9	6.77	44.26	6.27	0.44	4.16	11	3	0	0	0	GnRH-a long
No-LTBI	30	23.32	5.25	41.18	4.63	0.15	3.54	19	2	1	0	1	GnRH-a long
No-LTBI	26	20.22	6.13	42.69	5.58	0.31	3.33	5	0	1	0	0	GnRH-a long
No-LTBI	39	22.7	9.51	30.28	8.96	0.36	2.76	10	0	0	0	0	GnRH-a long
No-LTBI	31	25.3	7.25	40.11	5.73	0.14	2.95	7	0	1	1	0	GnRH-a long
No-LTBI	33	23.1	7.36	41.75	7.15	0.33	2.42	18	4	1	0	1	GnRH-a long
No-LTBI	30	20	6.54	44.56	5.97	0.15	5.82	22	2	0	0	0	GnRH antagonist
No-LTBI	31	18.4	4.8	42.36	4.33	0.12	5	27	1	1	0	1	GnRH antagonist
No-LTBI	27	22	6.22	44.12	5.68	0.43	2.9	21	0	0	0	0	GnRH antagonist
No-LTBI	38	21.9	6.77	44.26	6.19	0.44	4.16	8	0	1	0	1	GnRH antagonist
No-LTBI	32	21	6.72	43.54	6.18	0.38	7.13	30	1	0	0	0	GnRH antagonist
No-LTBI	39	21.09	7.35	40.08	6.76	0.08	2.46	6	1	0	0	0	GnRH-a long
No-LTBI	30	23.4	6.35	43.35	5.85	0.22	2.32	14	1	1	0	1	GnRH-a long
No-LTBI	32	23.7	6.35	42.49	6.53	0.12	2.22	23	1	0	0	0	GnRH-a long
No-LTBI	33	23.4	9.37	44.98	8.79	0.24	2.55	9	4	1	0	1	GnRH-a long
No-LTBI	26	22.9	5.92	40.67	5.36	0.08	5.77	25	3	1	0	1	GnRH antagonist
No-LTBI	34	22.91	6.05	43.32	5.41	0.03	2.53	24	1	1	0	1	GnRH-a long
No-LTBI	31	17.5	5.78	37.61	5.38	0.2	5	38	3	1	0	1	GnRH-a long
No-LTBI	38	22.5	7.92	40.67	7.54	0.19	2.93	19	2	0	0	0	GnRH antagonist
No-LTBI	35	23.4	9.26	41.18	8.46	0.27	2.51	12	1	0	0	0	GnRH-a long
No-LTBI	27	22	6.45	38.65	5.43	0.44	2.9	10	0	0	0	0	GnRH-a long
No-LTBI	30	20	6.54	39.06	5.92	0.15	5.82	9	3	0	0	0	GnRH-a long
No-LTBI	36	26	5.15	37.39	7.57	0.05	6.73	14	3	0	0	0	GnRH-a long
No-LTBI	22	21.2	5.24	43.92	4.69	0.41	5.78	4	0	0	0	0	GnRH-a long
No-LTBI	34	23.4	6.31	41.25	5.77	0.327	9.14	25	2	0	0	0	GnRH antagonist
No-LTBI	32	22.7	8.62	35.36	8.04	0.35	4.69	7	0	0	0	0	GnRH-a long
No-LTBI	40	19.4	6.23	38.31	6.15	0.37	5	5	2	0	0	0	GnRH antagonist
No-LTBI	37	24.11	6.51	36.31	5.24	0.14	3.36	19	8	0	0	0	GnRH-a long
No-LTBI	33	24.2	6.67	39.74	5.24	0.36	6.03	9	1	0	0	0	GnRH antagonist
No-LTBI	38	20	5.84	37.46	5.26	0.29	2.94	10	5	0	0	0	GnRH-a long
No-LTBI	32	24.77	5.09	39.11	7.37	0.27	5.61	4	1	1	0	1	GnRH antagonist
No-LTBI	32	22.1	6.62	41.34	6.26	0.36	7.01	25	0	0	0	0	GnRH antagonist
No-LTBI	39	21.76	4.11	39.76	3.99	0.2	4.02	22	0	0	0	0	GnRH antagonist
No-LTBI	32	20.4	7.22	37.31	6.53	0.37	2.54	18	4	0	0	0	GnRH-a long
No-LTBI	40	24.3	4.87	35.72	7.45	0.45	3.71	24	2	1	0	1	GnRH antagonist
No-LTBI	31	25.3	5.58	37.78	7.83	0.27	5.78	15	2	0	0	0	GnRH antagonist
No-LTBI	31	22.15	5.73	41.44	5.62	0.41	2.46	29	8	0	0	0	GnRH-a long
No-LTBI	43	23.65	5.85	34.57	5.41	0.14	2.8	16	3	0	0	0	GnRH antagonist
No-LTBI	32	23.9	6.69	38.19	6.11	0.47	6.41	10	0	1	0	1	GnRH-a long
No-LTBI	31	23.8	6.78	37.52	5.63	0.07	3.89	19	6	1	1	0	GnRH-a long
No-LTBI	35	23.6	6.45	42.55	5.73	0.29	8.15	27	0	1	0	1	GnRH antagonist
No-LTBI	34	20.12	6.02	38.22	5.52	0.1	3.68	27	1	0	0	0	GnRH antagonist
No-LTBI	34	18.7	5.13	32.49	4.47	0.26	0.61	5	3	0	0	0	GnRH antagonist
No-LTBI	33	20.8	5.93	37.57	5.38	0.08	2.98	20	2	1	0	1	GnRH-a long
No-LTBI	33	22.9	7.9	35.79	7.32	0.23	8.01	11	4	1	1	0	GnRH antagonist
No-LTBI	39	24.6	6.71	42.45	6.15	0.17	0.7	9	0	0	0	0	GnRH antagonist
No-LTBI	24	23.8	6.88	37.18	6.27	0.45	8.36	9	3	1	0	1	GnRH antagonist
No-LTBI	26	25.4	5.38	35.26	7.71	0.51	5.86	19	2	1	0	1	GnRH antagonist
No-LTBI	26	25	4.15	39.74	3.83	0.24	5.12	5	1	0	0	0	GnRH-a long
No-LTBI	33	24.4	5.46	40.21	4.82	0.22	4.36	6	1	1	1	0	GnRH-a long
No-LTBI	34	16.8	6.89	31.33	5.27	0.2	3.86	8	0	1	0	1	GnRH antagonist
No-LTBI	41	22.7	8.13	35.54	7.58	0.23	2.87	12	4	1	0	1	GnRH-a long
No-LTBI	33	22.1	4.24	38.13	3.75	0.11	5.11	19	3	0	0	0	GnRH-a long
No-LTBI	29	22.6	6.22	42.97	5.68	0.18	5.21	3	0	1	0	1	GnRH-a long
No-LTBI	37	22.1	9.05	39.84	8.47	0.18	2.41	13	1	0	0	0	GnRH-a long
No-LTBI	42	23.33	6.35	38.12	7.75	0.27	2.53	12	2	1	0	1	GnRH-a long
No-LTBI	33	25	6.92	36.41	5.27	0.27	9.91	18	2	1	0	1	GnRH-a long
No-LTBI	44	24.6	5.43	37.42	7.89	0.21	2.7	15	4	0	0	0	GnRH-a long
No-LTBI	41	19.4	7.36	38.17	6.51	0.37	5	11	2	0	0	0	GnRH-a long
No-LTBI	32	21.5	7.52	39.81	6.98	0.47	3.05	9	2	0	0	0	GnRH-a long
No-LTBI	28	19.2	5.48	39.07	7.86	0.13	4.56	22	2	1	0	1	GnRH antagonist
No-LTBI	32	23.2	7.34	43.77	6.77	0.19	3.52	7	1	1	0	1	GnRH-a long
No-LTBI	29	19.9	5.26	43.74	4.65	0.42	3.04	26	0	1	0	1	GnRH-a long
No-LTBI	39	21.76	4.39	39.76	3.94	0.2	4.02	12	3	0	0	0	GnRH-a long
No-LTBI	40	22.7	9.51	35.29	8.99	0.36	2.76	11	3	0	0	0	GnRH antagonist
No-LTBI	30	24.01	6.01	35.81	5.06	0.26	4.82	22	9	0	0	0	GnRH-a long
No-LTBI	32	23.4	8.49	36.33	7.73	0.46	4.47	9	4	1	0	0	GnRH-a long
No-LTBI	29	21.7	7.39	43.87	6.75	0.48	7.62	25	2	1	0	1	GnRH antagonist
No-LTBI	26	23	7.14	36.66	5.63	0.25	2.58	13	4	0	0	0	GnRH-a long
No-LTBI	38	19	9.19	43.93	8.55	0.33	3.42	28	2	0	0	0	GnRH-a long
No-LTBI	39	23.2	6.18	44.55	5.59	0.31	2.41	20	2	1	0	1	GnRH-a long
No-LTBI	32	23.95	6.7	39.09	6.14	0.11	2.79	12	5	0	0	0	GnRH antagonist
No-LTBI	29	21.98	5.12	40.78	4.46	0.09	4.91	22	5	0	0	0	GnRH-a long
No-LTBI	33	18.8	6.56	41.28	5.94	0.18	5.99	24	2	1	0	1	GnRH-a long
No-LTBI	30	25.3	6.87	40.65	6.33	0.25	4.09	5	0	1	0	1	GnRH-a long
No-LTBI	37	21.6	6.81	40.72	6.27	0.35	3.2	27	5	0	0	0	GnRH-a long
No-LTBI	32	22.4	9.12	37.79	8.94	0.27	4.98	9	4	1	0	1	GnRH-a long
No-LTBI	39	21.48	8.63	38.97	8.36	0.25	2.99	7	2	0	0	0	GnRH-a long
No-LTBI	27	23.8	6.06	36.43	5.48	0.26	4.47	15	2	1	0	1	GnRH-a long
No-LTBI	27	20.2	6.15	42.64	5.57	0.38	3.27	27	0	1	0	0	GnRH-a long
No-LTBI	33	24.7	4.99	35.23	7.38	0.23	0.37	3	2	1	0	1	GnRH antagonist
No-LTBI	34	22.64	8.82	44.08	8.21	0.26	2.66	35	2	1	0	1	GnRH antagonist
No-LTBI	41	24.6	7.46	39.37	6.57	0.17	2.73	18	4	0	0	0	GnRH-a long
No-LTBI	36	24.3	9.55	40.83	8.99	0.24	0.66	25	2	1	0	1	GnRH antagonist
No-LTBI	29	18.29	5.23	36.91	7.92	0.31	6.72	13	2	1	0	1	GnRH-a long
No-LTBI	31	22.17	5.72	41.94	5.61	0.38	2.42	10	2	0	0	0	GnRH antagonist
No-LTBI	36	26	5.15	37.39	4.36	0.05	6.73	21	3	0	0	0	GnRH antagonist
No-LTBI	33	24.2	6.07	39.74	5.28	0.36	6.03	22	6	1	0	1	GnRH-a long
No-LTBI	40	25	9.77	38.59	9.14	0.14	3.25	23	1	1	0	1	GnRH-a long
No-LTBI	25	24.12	5.11	37.09	4.62	0.27	2.68	21	4	0	0	0	GnRH-a long
No-LTBI	38	20	5.84	37.46	5.27	0.29	2.94	5	0	0	0	0	GnRH antagonist
No-LTBI	34	20.7	6.93	39.21	6.33	0.17	0.74	2	1	1	1	0	GnRH antagonist
No-LTBI	36	17.6	7.65	35.76	7.14	0.21	3.58	4	0	0	0	0	GnRH-a long
No-LTBI	31	25	6.87	44.92	6.56	0.14	2.98	15	5	0	0	0	GnRH antagonist
No-LTBI	37	25.8	4.48	38.62	3.67	0.29	6.41	11	3	0	0	0	GnRH-a long
No-LTBI	27	21.9	5.32	36.79	4.74	0.1	3.2	11	2	0	0	0	GnRH-a long
No-LTBI	39	20.55	7.37	44.02	6.51	0.2	3.39	7	3	0	0	0	GnRH antagonist
No-LTBI	26	25	4.52	39.74	3.69	0.24	5.12	11	1	0	0	0	GnRH antagonist
No-LTBI	25	24.4	6.18	35.35	5.72	0.28	3.69	6	0	1	0	1	GnRH-a long
No-LTBI	26	20.5	5.52	37.84	4.41	0.36	3.74	16	1	1	0	0	GnRH-a long
No-LTBI	43	23.4	7.86	42.02	7.36	0.21	2.65	13	5	0	0	0	GnRH-a long
No-LTBI	30	23.4	7.95	43.22	7.9	0.3	5.16	28	3	1	0	1	GnRH antagonist
No-LTBI	36	22.6	7.38	38.82	6.73	0.2	6.3	12	2	0	0	0	GnRH-a long
No-LTBI	36	24.1	5.27	38.46	4.61	0.17	0.11	26	3	1	0	0	GnRH antagonist
No-LTBI	33	22.1	4.33	38.13	3.72	0.11	5.11	15	1	0	0	0	GnRH antagonist
No-LTBI	33	22.63	9.28	35.66	8.64	0.14	1.07	6	1	0	0	0	GnRH-a ultra-long
No-LTBI	32	22.6	5.47	41.29	4.86	0.42	6.74	17	3	0	0	0	GnRH-a long
No-LTBI	30	24.5	8.72	37.63	8.19	0.31	2.75	14	2	1	0	0	GnRH-a long
No-LTBI	37	21.76	6.07	39.72	5.63	0.2	2.73	16	0	1	0	1	GnRH-a long
No-LTBI	25	24.07	5.68	37.89	4.72	0.17	2.88	32	0	1	0	1	GnRH antagonist
No-LTBI	43	22.4	9.07	40.42	8.43	0.33	2.86	17	1	0	0	0	GnRH-a long
No-LTBI	41	19.4	6.75	38.34	6.65	0.37	5	8	3	0	0	0	GnRH antagonist
No-LTBI	36	22.6	7.38	38.82	6.72	0.2	6.3	19	2	1	0	0	GnRH antagonist
No-LTBI	35	19.5	5.93	38.41	5.26	0.21	6.8	15	2	1	1	0	GnRH-a long
No-LTBI	37	22.23	7.52	43.3	6.72	0.46	3.24	4	0	0	0	0	GnRH-a long
No-LTBI	30	24.21	5.74	38.71	5.34	0.15	8.24	25	0	0	0	0	GnRH-a ultra-long
No-LTBI	31	21.8	5.28	43.18	4.53	0.36	3.72	10	0	0	0	0	GnRH-a long
No-LTBI	33	23.25	4.87	36.52	4.43	0.11	2.79	19	1	0	0	0	GnRH-a long
No-LTBI	32	23.4	7.08	38.39	5.42	0.3	4.4	25	3	1	0	0	GnRH-a long
No-LTBI	41	22.3	7.53	39.83	7.25	0.27	2.26	8	4	0	0	0	GnRH-a long
No-LTBI	42	23.8	6.29	42.92	5.81	0.16	3.39	7	1	1	0	0	GnRH-a long
No-LTBI	30	24.12	6.04	35.18	5.46	0.27	4.81	16	3	1	0	0	GnRH-a long
No-LTBI	36	17.6	7.65	35.17	7.15	0.21	3.58	7	0	1	1	0	GnRH antagonist
No-LTBI	25	19.43	6.89	36.74	6.23	0.07	5.19	19	1	1	0	0	GnRH antagonist
No-LTBI	36	22.7	6.49	39.53	5.88	0.16	2.82	7	0	1	1	0	GnRH-a long
No-LTBI	31	19.3	6.64	37.59	6.02	0.03	0.13	4	2	1	0	0	GnRH-a ultra-long
No-LTBI	39	23.39	8.45	37.82	7.89	0.24	3.32	21	2	0	0	0	GnRH antagonist
No-LTBI	35	23.59	7.01	44.12	6.43	0.33	8.81	23	0	0	0	0	GnRH-a ultra-long
No-LTBI	32	23.8	5.03	37.52	5.09	0.07	3.89	23	10	1	0	0	GnRH antagonist
No-LTBI	42	25	8.91	42.86	8.32	0.16	2.79	15	1	0	0	0	GnRH-a long
No-LTBI	32	22.5	5.87	38.41	5.26	0.38	3	33	3	0	0	0	GnRH-a long
No-LTBI	31	20	6.54	39.06	5.93	0.15	5.82	17	3	1	0	0	GnRH-a long
No-LTBI	28	22	6.23	38.67	5.68	0.41	2.9	12	3	1	0	0	GnRH-a long
No-LTBI	37	22.31	6.69	41.86	6.01	0.2	7.23	25	2	0	0	0	GnRH antagonist
No-LTBI	25	25	4.77	37.51	4.19	0.32	4.12	12	2	0	0	0	GnRH antagonist
No-LTBI	29	21.4	9.17	41.88	8.47	0.25	4.66	6	4	0	0	0	GnRH antagonist
No-LTBI	31	25.7	4.82	44.12	4.29	0.11	6.24	22	6	1	1	0	GnRH-a long
No-LTBI	28	22	8.46	40.21	7.84	0.42	4.01	26	2	1	1	0	GnRH-a long
No-LTBI	26	20.2	8.87	38.81	8.28	0.33	3.08	16	4	1	0	0	GnRH antagonist
No-LTBI	32	20.76	6.12	35.92	5.53	0.16	0.33	5	5	1	0	0	GnRH-a ultra-long
No-LTBI	39	19	9.19	43.93	8.54	0.33	3.42	6	1	0	0	0	GnRH antagonist
No-LTBI	33	22.5	7.29	39.24	6.71	0.14	2.84	12	2	0	0	0	GnRH-a long
No-LTBI	42	22.1	6.8	39.85	6.19	0.08	2.6	7	3	0	0	0	GnRH-a long
No-LTBI	33	22.11	6.05	39.92	5.53	0.32	3.07	3	0	1	1	0	GnRH antagonist
No-LTBI	39	21.3	5.4	41.36	4.53	0.24	6.16	17	2	1	0	0	GnRH-a long
No-LTBI	41	20	6.75	41.72	6.62	0.03	2.39	13	3	0	0	0	GnRH-a long
No-LTBI	44	23.45	5.85	34.57	5.46	0.14	2.8	35	3	0	0	0	GnRH-a long
No-LTBI	32	22.9	4.9	39.27	4.33	0.24	6.8	23	0	1	0	0	GnRH-a ultra-long
No-LTBI	31	21.9	7.05	33.63	6.46	0.24	6.75	15	1	0	0	0	GnRH antagonist
No-LTBI	36	24.1	5.47	44.82	4.85	0.03	0.95	6	3	1	0	0	GnRH antagonist
No-LTBI	26	20.5	5.59	37.84	4.33	0.36	3.74	18	5	0	0	0	GnRH antagonist
No-LTBI	42	22.6	9.83	35.18	9.25	0.22	0.71	4	1	0	0	0	GnRH-a ultra-long
No-LTBI	28	23.4	5.27	36.35	4.66	0.1	6.82	9	3	0	0	0	GnRH-a long
No-LTBI	26	22.6	5.7	38.94	5.13	0.21	0.99	5	1	0	0	0	GnRH-a ultra-long
No-LTBI	33	23.7	6.35	44.13	5.75	0.21	4.85	8	2	0	0	0	GnRH-a long
No-LTBI	40	23	7.18	43.84	6.54	0.31	2.74	4	0	0	0	0	GnRH-a long
No-LTBI	32	24.04	6.27	38.98	5.66	0.29	2.37	31	4	0	0	0	GnRH antagonist
No-LTBI	33	25.5	4.41	40.35	3.98	0.25	2.5	6	2	0	0	0	GnRH-a ultra-long
No-LTBI	29	20	6.2	39.21	5.47	0.06	8.27	14	1	1	0	0	GnRH-a long
No-LTBI	32	22.5	5.87	38.18	5.64	0.38	3	23	2	0	0	0	GnRH antagonist
No-LTBI	32	17.9	6.24	36.45	5.53	0.32	0.48	6	1	0	0	0	GnRH-a ultra-long
No-LTBI	26	24.5	5.2	39.51	4.66	0.22	5.86	27	0	1	0	0	GnRH-a ultra-long
No-LTBI	25	25	4.77	37.51	4.27	0.32	4.12	11	1	1	0	0	GnRH-a long
No-LTBI	30	23.14	5.12	40.78	4.55	0.09	4.91	16	5	0	0	0	GnRH antagonist
No-LTBI	22	24.1	4.98	39.17	4.39	0.43	8.16	16	3	1	0	0	GnRH-a long
No-LTBI	38	25.8	5.61	38.62	3.96	0.29	6.41	8	3	1	0	0	GnRH antagonist
No-LTBI	32	24.2	5.69	41.81	5.11	0.18	2.35	20	4	1	0	0	GnRH antagonist
No-LTBI	41	20	6.75	41.72	6.18	0.03	2.39	14	4	0	0	0	GnRH antagonist
No-LTBI	27	25	4.61	39.74	3.93	0.24	5.12	4	1	0	0	0	GnRH-a long
No-LTBI	34	22.9	7.9	42.76	7.33	0.23	7.11	2	0	1	1	0	GnRH antagonist
No-LTBI	32	25.3	5.56	37.78	4.93	0.27	5.78	14	2	0	0	0	GnRH-a long
No-LTBI	28	21.9	5.32	36.79	4.78	0.1	3.2	7	0	1	0	0	GnRH antagonist
No-LTBI	33	22.5	7.29	39.11	6.71	0.14	2.84	18	2	1	0	0	GnRH antagonist
No-LTBI	31	19.6	6.46	40.99	5.85	0.38	6.84	28	1	1	0	0	GnRH-a long
No-LTBI	33	25.5	4.72	40.35	3.74	0.25	2.5	15	5	0	0	0	GnRH-a long
No-LTBI	34	23.26	7.57	43.3	6.93	0.46	3.66	34	1	0	0	0	GnRH antagonist
No-LTBI	38	24.8	6.65	44.52	6.03	0.11	2.53	16	2	1	1	0	GnRH antagonist
No-LTBI	40	21.5	7.37	44.82	6.71	0.2	2.68	22	5	0	0	0	GnRH-a long
LTBI	45	20.7	9.25	39.95	4.63	0.13	1.67	6	4	0	0	0	GnRH antagonist
LTBI	27	22.34	4.89	50.46	8.17	0.13	5.65	14	1	0	0	0	GnRH-a long
LTBI	27	23.44	7.92	45	6.75	0.25	1.42	18	0	0	0	0	GnRH-a long
LTBI	30	22.27	5.56	38.5	7.58	0.23	1.47	11	3	0	0	0	GnRH-a long
LTBI	37	21.22	7.41	47.21	4.44	0.19	4.38	12	3	1	0	1	GnRH-a long
LTBI	33	21.97	7.54	51.67	4.55	0.42	1.83	20	3	1	0	1	GnRH-a long
LTBI	43	24.74	6.71	35.3	6.73	0.17	1.92	27	7	1	0	1	GnRH-a long
LTBI	28	21.24	7.4	32.31	3.81	0.09	4.58	17	0	0	0	0	GnRH-a long
LTBI	30	25.1	4.85	36.25	9.04	0.08	4.36	30	0	1	0	0	GnRH-a long
LTBI	27	23.88	7.03	48.8	3.73	0.02	4.48	19	2	1	0	1	GnRH antagonist
LTBI	43	18.82	8.19	43.02	8.5	0.03	1.75	20	0	0	0	0	GnRH-a long
LTBI	33	24.17	8.15	42.29	4.37	0.14	4.26	10	2	0	0	0	GnRH-a long
LTBI	24	21.56	8.57	35.69	6.08	0.07	4.22	23	1	0	0	0	GnRH-a long
LTBI	28	22.06	8.83	34.22	4.43	0.26	4.56	13	1	1	1	0	GnRH-a long
LTBI	29	21.25	5.39	47.96	3.96	0.26	4.81	15	2	1	0	1	GnRH-a long
LTBI	35	23.01	5.53	42.63	4.25	0.21	4.37	7	0	0	0	0	GnRH-a ultra-long
LTBI	35	19.58	6.83	51.7	3.61	0.39	1.46	6	0	0	0	0	GnRH-a long
LTBI	34	19.2	8.36	46.3	9.64	0.17	4.71	19	2	0	0	0	GnRH-a long
LTBI	38	21.09	7.35	47.08	6.11	0.08	4.99	13	3	0	0	0	GnRH antagonist
LTBI	38	21.48	8.63	38.97	8.85	0.25	2.14	22	4	0	0	0	GnRH antagonist
LTBI	28	17.72	7.83	32.67	4.82	0.16	4.28	10	0	0	0	0	GnRH-a long
LTBI	36	25.03	7.42	40.13	6.81	0.05	4.65	20	5	1	0	1	GnRH-a long
LTBI	32	18.42	6.55	49.55	4.91	0.18	6.76	9	0	1	0	0	GnRH-a long
LTBI	32	23.34	4.91	45.17	6.27	0.1	1.78	19	6	0	0	0	GnRH-a long
LTBI	32	22.91	6.48	46.52	3.63	0.26	5.73	22	3	1	0	0	GnRH-a long
LTBI	28	22.82	5.63	47.37	6.43	0.03	1.84	19	1	1	0	1	GnRH-a long
LTBI	30	20.63	5.66	44.52	4.55	0.44	1.53	20	6	1	1	0	GnRH-a long
LTBI	41	21.51	7.99	52.46	8.37	0.11	1.53	18	0	0	0	0	GnRH-a long
LTBI	27	21.08	7.55	33.91	6.23	0.21	4.36	18	2	1	1	0	GnRH-a long
LTBI	37	18.37	6.25	37.13	6.15	0.05	4.55	20	0	0	0	0	GnRH-a long
LTBI	38	21.64	6.37	42.67	9.04	0.19	4.34	8	1	0	0	0	GnRH-a long
LTBI	32	22.22	5.51	40.95	4.57	0.36	4.93	22	1	0	0	0	GnRH-a long
LTBI	35	21.22	6.39	48.43	4.52	0.16	4.19	13	0	0	0	0	GnRH-a long
LTBI	28	22.22	6.8	51.97	8.04	0.5	4.06	17	1	0	0	0	GnRH-a long
LTBI	36	24.23	7.11	47.12	4.43	0.34	4.27	17	1	0	0	0	GnRH-a long
LTBI	30	24.7	9.14	35.28	3.78	0.03	1.42	9	1	0	0	0	GnRH-a ultra-long
LTBI	32	20.08	9.45	41.84	7.99	0.2	5.73	14	0	0	0	0	GnRH-a long
LTBI	37	23.44	6.28	39.63	4.06	0.32	1.42	19	0	0	0	0	GnRH-a ultra-long
LTBI	36	21.71	6.07	40.11	4.32	0.44	2.02	16	4	1	1	0	GnRH-a long
LTBI	26	21.23	4.39	36.6	6.52	0.53	1.72	17	0	0	0	0	GnRH-a long
LTBI	41	21.4	9.07	50.42	4.51	0.33	1.75	8	1	0	0	0	GnRH antagonist
LTBI	41	22.47	5.43	34.62	7.62	0.48	4.99	18	1	0	0	0	GnRH-a long
LTBI	40	20.7	6.95	33.09	7.96	0.37	4.26	8	3	0	0	0	GnRH antagonist
LTBI	34	20.43	4.43	49.78	8.11	0.34	1.92	20	3	0	0	0	GnRH-a long
LTBI	24	24.43	7.8	45.12	4.66	0.13	4.36	6	0	0	0	0	GnRH-a long
LTBI	34	19.53	5.65	53	3.94	0.51	6.77	25	6	0	0	0	GnRH-a long
LTBI	36	22.23	5.62	50.93	4.96	0.42	1.63	23	1	1	0	0	GnRH-a long
LTBI	35	21.77	6.87	48.49	7.97	0.29	4.83	19	2	1	0	1	GnRH-a long
LTBI	23	23.44	4.17	37.38	4.15	0.36	4.31	17	2	0	0	0	GnRH antagonist
LTBI	38	17.69	6.97	47.77	6.81	0.27	1.45	19	3	1	0	1	GnRH antagonist
LTBI	31	21.48	5.63	41.45	4.57	0.17	3.69	16	0	0	0	0	GnRH-a long
LTBI	28	24.41	6.36	36.9	4.53	0.29	4.36	24	2	1	0	1	GnRH-a long
LTBI	40	21.48	7.26	30.79	6.04	0.09	5.82	12	3	0	0	0	GnRH-a long
LTBI	36	21.85	6.46	36.61	4.72	0.12	4.12	11	0	0	0	0	GnRH-a long
LTBI	36	19.96	6.13	54.45	4.49	0.05	1.66	25	4	1	0	0	GnRH-a long
LTBI	31	24.97	6.86	37.45	4.33	0.19	6.13	15	0	0	0	0	GnRH antagonist
LTBI	29	22.43	4.86	30.46	4.92	0.37	7.26	27	1	1	0	1	GnRH-a long
LTBI	35	21.26	8.23	46.08	4.33	0.19	1.96	7	1	0	0	0	GnRH-a long
LTBI	30	20.31	5.65	45.47	4.46	0.23	1.42	16	6	1	0	1	GnRH-a long
LTBI	39	24.98	5.52	49.72	6.81	0.03	5.56	9	1	0	0	0	GnRH-a long
LTBI	39	24.52	5.14	41.07	3.27	0.24	4.59	10	2	0	0	0	GnRH antagonist
LTBI	38	23.34	7.27	44.04	6.83	0.22	3.55	17	4	0	0	0	GnRH-a ultra-long
LTBI	30	22.27	5.56	38.5	7.58	0.23	3.93	10	0	0	0	0	GnRH antagonist
LTBI	38	21.09	7.35	47.08	6.56	0.08	1.43	12	2	0	0	0	GnRH-a ultra-long
LTBI	35	22.4	6.35	38.3	9.23	0.45	5.65	19	4	1	0	1	GnRH-a ultra-long
LTBI	34	22.6	4.16	30.5	5.55	0.36	4.53	20	2	1	0	1	GnRH-a long
LTBI	39	22.87	5.48	41	4.82	0.34	1.75	9	1	0	0	0	GnRH-a long
LTBI	37	23	6.17	37.43	8.73	0.28	2.17	8	3	0	0	0	GnRH antagonist
LTBI	35	23.23	8.83	50.37	3.63	0.43	4.27	8	2	0	0	0	GnRH antagonist
LTBI	31	20.2	6.92	46.33	5.35	0.05	6.13	16	0	1	0	1	GnRH antagonist
LTBI	29	22.13	7.04	44.45	8.86	0.2	1.63	15	0	0	0	0	GnRH-a ultra-long
LTBI	29	19.1	6.42	31.1	8.1	0.27	3.88	18	4	1	0	1	GnRH-a ultra-long
LTBI	26	21.56	8.57	35.69	6.51	0.07	4.36	23	2	1	0	1	GnRH-a long
LTBI	23	21.6	5.68	37.79	4.53	0.22	1.41	21	0	0	0	0	GnRH antagonist
LTBI	26	25.3	4.97	40.05	8.12	0.04	3.99	25	3	0	0	0	GnRH-a long
LTBI	32	24.8	4.94	43.88	8.84	0.43	2.12	20	4	0	0	0	GnRH antagonist
LTBI	37	22.47	5.43	34.62	7.62	0.48	1.49	21	0	1	0	1	GnRH antagonist
LTBI	30	20.7	6.82	45.6	7.48	0.46	1.44	11	2	0	0	0	GnRH-a long
LTBI	35	24.5	4.98	34.94	5.31	0.35	4.22	25	2	1	0	1	GnRH antagonist
LTBI	33	22.7	6.11	33.41	6.69	0.26	2.11	28	5	1	0	0	GnRH-a long
LTBI	40	22.35	7.59	38.75	3.85	0.34	0.27	4	0	0	0	0	GnRH-a ultra-long
LTBI	40	21.39	6.32	41.91	5.69	0.05	4.95	7	0	0	0	0	GnRH antagonist
LTBI	35	21.19	9.12	32.75	5.02	0.11	4.12	10	0	0	0	0	GnRH antagonist
LTBI	35	23.1	8.14	45.03	9.74	0.2	1.75	24	3	1	1	0	GnRH-a long
LTBI	36	22.3	4.96	43.06	8.72	0.09	6.41	18	1	1	0	1	GnRH-a long
LTBI	27	21.2	4.19	46.21	6.89	0.29	4.26	27	3	1	0	0	GnRH-a long
LTBI	40	22.04	7.59	38.21	5.36	0.34	0.27	19	1	0	0	0	GnRH-a ultra-long
LTBI	40	23.1	4.51	40.26	6.16	0.19	6.22	28	0	0	0	0	GnRH-a long
LTBI	39	18	9.66	45.12	6.49	0.05	4.23	20	1	0	0	0	GnRH-a long
LTBI	39	21.12	5.39	39.7	4.39	0.24	2.28	20	2	1	0	1	GnRH-a long
LTBI	33	23.2	7.12	48.31	6.78	0.37	7.98	28	0	0	0	0	GnRH antagonist
LTBI	32	21.6	8.52	39.92	5.31	0.24	3.99	22	3	1	0	1	GnRH antagonist
LTBI	39	23.1	4.51	40.1	6.55	0.19	3.86	13	1	0	0	0	GnRH-a long
LTBI	22	21.3	7.22	46.45	8.33	0.1	4.62	14	2	1	0	1	GnRH-a long
LTBI	39	21.68	6.22	41.8	7.25	0.2	4.14	19	0	0	0	0	GnRH antagonist
LTBI	31	25.3	5.34	30.35	5.39	0.34	3.55	20	1	0	0	0	GnRH-a long
LTBI	27	21.1	8.5	42.19	5.58	0.16	4.05	15	3	1	1	0	GnRH antagonist
LTBI	29	23.82	6.62	47.54	8.03	0.11	0.81	13	2	0	0	0	GnRH antagonist
LTBI	33	21.71	6.07	44.48	7.06	0.44	2.41	20	6	1	1	0	GnRH-a ultra-long
LTBI	31	22.16	8.77	48.48	8.37	0.19	5.67	25	0	0	0	0	GnRH antagonist
LTBI	22	24.37	9.24	35.66	5.37	0.14	1.07	10	1	0	0	0	GnRH antagonist
LTBI	26	22.9	5.92	50.67	8.63	0.33	3.83	31	5	0	0	0	GnRH-a long
LTBI	33	23	6.85	43.23	3.56	0.14	2.25	15	1	1	1	0	GnRH-a long
LTBI	29	21.43	6.35	31.28	7.42	0.2	3.55	12	0	0	0	0	GnRH antagonist
LTBI	29	21.1	4.6	39.01	7.59	0.29	8.03	19	5	1	0	1	GnRH antagonist
LTBI	27	22.3	5.25	35.6	4.71	0.15	2.23	18	4	0	0	0	GnRH-a long
LTBI	29	21.4	7.84	31.1	6.4	0.34	5.82	19	2	0	0	0	GnRH-a long
LTBI	28	16.6	4.45	38.02	6.95	0.06	0.74	9	1	1	0	1	GnRH antagonist
LTBI	35	19.2	7.95	51.25	2.94	0.26	4.36	20	5	1	0	1	GnRH-a long
LTBI	34	20.2	4.55	36.41	4.77	0.1	7.41	18	0	0	0	0	GnRH-a long
LTBI	31	22.8	5.42	43.05	8.28	0.12	5.24	16	5	1	0	0	GnRH antagonist
LTBI	28	23	6.99	38.87	5.65	0.5	4.53	17	1	0	0	0	GnRH antagonist
LTBI	23	22.2	6.45	36.6	6.73	0.17	4.12	24	3	1	0	1	GnRH-a ultra-long
LTBI	24	21.2	5.28	40.92	3.85	0.41	3.72	20	1	0	0	0	GnRH-a long
LTBI	36	23.9	7.65	49.79	6.43	0.36	6.41	19	5	1	0	1	GnRH-a long
LTBI	43	22	6.23	38.67	5.33	0.48	3.52	21	3	0	0	0	GnRH antagonist
LTBI	35	21.1	7.19	50.13	6.94	0.12	3.99	10	1	1	0	1	GnRH-a long
LTBI	24	22.4	6.77	38.62	7.27	0.34	5.45	11	2	0	0	0	GnRH antagonist
LTBI	30	20	4.87	54	3.43	0.99	4.16	16	0	0	0	0	GnRH-a long
LTBI	35	18.4	4.8	32.3	3.38	0.12	3.64	26	8	0	0	0	GnRH antagonist
LTBI	30	21.8	5.52	39.59	6.4	0.21	4.39	7	1	1	0	1	GnRH-a long
LTBI	31	22.8	8.27	48.26	8.27	0.39	4.22	25	1	0	0	0	GnRH antagonist
LTBI	34	22.1	7.72	38.75	4.02	0.33	2.24	28	2	0	0	0	GnRH-a ultra-long
LTBI	25	21.5	6.91	49.58	9.92	0.22	4.06	17	2	0	0	0	GnRH-a long
LTBI	33	22.7	4.6	53.43	4.43	0.37	2.41	22	6	1	0	1	GnRH-a long
LTBI	38	21.7	8.62	35.36	6.82	0.35	4.37	22	6	0	0	0	GnRH antagonist
LTBI	32	22.3	8.51	38.86	9.94	0.3	3.98	25	9	1	0	1	GnRH-a long
LTBI	37	23.5	5.85	44.57	7.08	0.14	3.95	17	2	0	0	0	GnRH-a long
LTBI	30	24.11	5.48	48.7	5.92	0.11	5.43	22	2	1	1	0	GnRH-a long
LTBI	39	23.2	6.18	34.55	6.14	0.31	6.22	10	3	0	0	0	GnRH-a long
LTBI	28	25	5.16	50.46	9.94	0.29	8.29	22	1	1	0	1	GnRH-a long
LTBI	25	24.2	5.69	52.98	8.7	0.18	3.64	15	5	1	1	0	GnRH-a long
LTBI	25	24.5	8.72	33.32	5.77	0.24	4.02	14	0	0	0	0	GnRH-a long
LTBI	25	22.4	6.35	48.35	4.31	0.22	6.08	13	2	0	0	0	GnRH antagonist
LTBI	37	24.9	7.36	40.81	5.24	0.06	4.62	8	2	1	1	0	GnRH antagonist
LTBI	34	18.42	6.55	49.55	5.28	0.18	3.83	11	2	1	0	1	GnRH-a long
LTBI	34	25.7	7.19	43.47	4.31	0.33	3.58	20	4	1	0	0	GnRH-a long
LTBI	25	24.7	7.14	40.73	6.12	0.14	3.61	12	3	1	1	0	GnRH antagonist
LTBI	26	19.24	8.03	35.28	9.02	0.43	3.66	15	0	1	0	0	GnRH-a long
LTBI	27	19.6	7.66	54.63	5.23	0.16	2.38	16	3	1	0	1	GnRH-a long
LTBI	28	23.8	6.06	46.4	7.96	0.26	3.88	18	2	0	0	0	GnRH-a long
LTBI	42	20.11	6.75	48.72	9.14	0.03	3.71	12	4	0	0	0	GnRH antagonist
LTBI	36	20.4	7.22	42.3	5.62	0.37	4.68	11	1	0	0	0	GnRH antagonist
LTBI	38	22.7	8.49	44.66	7.55	0.36	8.13	17	2	0	0	0	GnRH antagonist
LTBI	31	22.6	4.76	31.62	5.41	0.29	3.84	22	0	0	0	0	GnRH antagonist
LTBI	33	21.5	7.52	49.81	6.4	0.47	4.36	14	1	0	0	0	GnRH antagonist
LTBI	36	25.4	7.95	53.22	7.99	0.3	3.37	21	3	0	0	0	GnRH antagonist
LTBI	35	21.3	5.39	47.08	5.63	0.14	5.19	13	3	1	0	1	GnRH antagonist
LTBI	34	25	6.87	34.92	4.32	0.14	3.64	11	0	0	0	0	GnRH antagonist
LTBI	26	23.11	7.89	38.15	6.03	0.28	0.79	7	1	0	0	0	GnRH-a long
LTBI	29	23.7	6.97	53.29	6.28	0.09	6.07	13	0	0	0	0	GnRH antagonist
LTBI	35	23.1	6.55	37.61	4.02	0.37	2.84	22	0	1	0	1	GnRH-a long
LTBI	26	20.5	4.91	42.84	4.01	0.36	6.22	18	4	0	0	0	GnRH antagonist
LTBI	32	23.4	6.51	30.39	6.9	0.14	4.02	21	7	1	0	1	GnRH antagonist
LTBI	35	25.6	5.11	47.95	7	0.09	5.61	11	0	0	0	0	GnRH antagonist
LTBI	34	25.3	9.27	48.41	6.88	0.14	3.36	8	1	0	0	0	GnRH-a long
LTBI	32	21.8	5.28	33.18	6.12	0.36	5.84	9	3	0	0	0	GnRH-a long
LTBI	38	23.1	4.04	40.72	9.26	0.16	4.96	19	2	1	0	1	GnRH-a long
LTBI	29	18.4	8.21	33.25	6.11	0.18	2.32	18	5	1	0	0	GnRH-a long
LTBI	32	21.15	7.92	40.58	6.96	0.19	3.71	12	2	1	0	1	GnRH-a long
LTBI	36	22	3.9	39.3	6.34	0.08	2.75	20	3	1	1	0	GnRH-a long
LTBI	42	22.3	7.72	39.8	6.33	0.27	2.15	13	4	0	0	0	GnRH-a long
LTBI	29	24.03	8.31	36.41	4.62	0.16	2.56	7	3	1	1	0	GnRH-a long
LTBI	25	22.12	8.03	43.4	8.36	0.36	0.24	4	0	0	0	0	GnRH antagonist
LTBI	34	24.45	5.54	49.79	6.54	0.24	4.55	22	1	0	0	0	GnRH-a long
LTBI	37	24	4.77	42.54	8.14	0.32	3.33	15	1	0	0	0	GnRH antagonist
LTBI	30	24.8	9.23	46.06	5.72	0.37	2.76	11	5	1	0	0	GnRH antagonist
LTBI	37	22.03	6.82	34.54	8.91	0.36	8.11	41	3	1	0	1	GnRH-a long
LTBI	33	20.4	7.22	42.3	5.52	0.37	3.07	10	3	0	0	0	GnRH-a ultra-long
LTBI	31	22.1	9.05	39.84	9.16	0.18	6.57	11	3	0	0	0	GnRH antagonist
LTBI	36	23.8	5.97	49.46	5.38	0.26	3.37	22	2	1	1	0	GnRH-a long
LTBI	41	21.7	4.77	40.24	9.22	0.16	4.02	7	3	0	0	0	GnRH-a long
LTBI	28	22.14	8.46	40.21	5.27	0.42	3.85	9	1	0	0	0	GnRH antagonist
LTBI	37	23.3	5.6	37.78	4.13	0.22	4.48	10	0	0	0	0	GnRH antagonist
LTBI	34	21.48	8.5	39.21	9.42	0.48	4.62	21	3	1	0	1	GnRH-a long
LTBI	33	20.7	6.24	37.4	8.13	0.11	5.61	10	0	0	0	0	GnRH antagonist
LTBI	33	22	6.05	49.92	9.13	0.32	3.36	12	1	0	0	0	GnRH-a long
LTBI	43	22.26	4.52	45.54	8.99	0.22	0.71	15	1	0	0	0	GnRH antagonist
LTBI	35	23.36	7.08	47.69	8.22	0.36	4.02	10	2	1	1	0	GnRH antagonist
LTBI	31	21.3	7.22	40.53	5.48	0.24	3.86	16	1	0	0	0	GnRH-a long
LTBI	35	18.7	7.93	40.4	8.07	0.26	0.61	12	1	0	0	0	GnRH-a ultra-long
LTBI	39	19.5	6.28	40	8.42	0.11	2.98	15	2	1	1	0	GnRH-a long
LTBI	33	23.3	4.46	43.17	4.21	0.41	3.14	12	1	1	0	1	GnRH antagonist
LTBI	24	20.27	5.97	43.22	5.68	0.31	4.31	15	0	0	0	0	GnRH-a ultra-long
LTBI	27	23.6	5.01	45.28	5.23	0.19	3.07	17	3	1	0	1	GnRH antagonist
LTBI	34	23.8	6.29	32.92	4.71	0.16	3.59	17	2	0	0	0	GnRH-a long
LTBI	34	20.9	5.29	38.2	8.68	0.41	3.99	26	4	0	0	0	GnRH antagonist
LTBI	38	24.7	4.87	30.02	5.27	0.21	5.61	21	3	1	0	0	GnRH-a long
LTBI	32	20.8	6.11	41.94	5.06	0.34	5.92	24	10	1	0	1	GnRH antagonist
LTBI	29	21.2	6.95	45.24	5.63	0.27	2.21	21	0	1	0	1	GnRH-a long
LTBI	22	22.01	6.45	46.83	7.23	0.25	3.36	14	3	0	0	0	GnRH antagonist
LTBI	29	20.5	6.93	37.66	9.07	0.18	2.33	19	0	0	0	0	GnRH antagonist
LTBI	32	25	6.87	34.92	4.86	0.14	2.99	17	4	1	0	1	GnRH antagonist
LTBI	24	22.6	7.33	50.05	5.59	0.17	6.82	20	4	1	0	1	GnRH-a long
LTBI	35	20.9	4.83	47.85	6.33	0.17	3.34	15	1	1	1	0	GnRH-a long
LTBI	39	20.32	5.34	39.95	5.11	0.1	4.93	15	3	1	0	1	GnRH antagonist
LTBI	35	22.1	6.21	44.98	5.07	0.16	3.86	21	4	0	0	0	GnRH-a long
LTBI	25	24.15	8.71	45.09	5.94	0.12	4.36	7	2	0	0	0	GnRH antagonist
LTBI	32	21	5.94	31.2	8.03	0.05	4.24	12	1	0	0	0	GnRH-a long
LTBI	28	20.2	4.59	48.89	4.91	0.31	6.41	17	3	1	0	0	GnRH-a long
LTBI	42	20.36	6.42	49.27	8.41	0.1	7.22	12	8	0	0	0	GnRH-a ultra-long
LTBI	33	24	6.27	43.98	6.18	0.29	7.12	18	5	0	0	0	GnRH antagonist
LTBI	25	17.19	6.24	36.45	6.11	0.25	0.46	9	1	0	0	0	GnRH antagonist
LTBI	30	17.6	9.47	32.11	8.29	0.09	6.07	9	0	0	0	0	GnRH-a long
LTBI	40	25	5.68	44.73	4.08	0.34	3.31	11	3	1	0	1	GnRH antagonist
LTBI	32	21.34	5.38	41.08	9.25	0.23	5.02	18	3	0	0	0	GnRH-a long
LTBI	32	21.7	8.09	49.26	5.06	0.25	2.88	10	0	0	0	0	GnRH-a long
LTBI	34	19.5	7.38	54.22	5.82	0.2	5.64	12	4	0	0	0	GnRH antagonist
LTBI	33	23.1	4.3	52.44	8.33	0.5	2.78	12	5	1	0	1	GnRH-a long
LTBI	32	21.9	7.19	34.71	7.88	0.19	0.38	6		0	0	0	GnRH antagonist
LTBI	35	24.97	5.69	45.05	5.48	0.13	6.16	17	5	1	0	1	GnRH-a long
LTBI	35	18.72	7.93	40.4	8.55	0.26	0.61	5	2	0	0	0	GnRH-a long
LTBI	31	20.2	5.67	38.65	5.56	0.24	2.29	19	8	0	0	0	GnRH-a long
LTBI	24	19.2	7.06	46.07	6.23	0.15	5.34	12	3	1	1	0	GnRH antagonist
LTBI	32	21.7	8.09	49.26	5.06	0.25	5.16	11	2	0	0	0	GnRH-a ultra-long
LTBI	35	20.5	6.93	37.66	8.73	0.18	5.11	18	0	1	0	1	GnRH-a long
LTBI	34	24.43	5.54	49.79	5.54	0.24	2.65	26	5	1	0	1	GnRH-a ultra-long
LTBI	30	23.7	6.97	53.29	5.16	0.09	3.86	23	1	0	0	0	GnRH antagonist
LTBI	34	20.9	5.82	46.37	5.61	0.37	2.22	20	3	1	0	1	GnRH antagonist
LTBI	45	22.31	6.69	41.86	8.97	0.2	4.16	17	2	1	0	1	GnRH antagonist
LTBI	29	21.5	8.6	49.96	7.45	0.2	3.54	17	6	0	0	0	GnRH antagonist
LTBI	38	22.5	5.42	46.62	5.34	0.36	3.33	13	1	1	0	0	GnRH antagonist
